# Supplementary material for: Metabolism-linked methylotaxis sensors responsible for plant colonization in Methylobacterium aquaticum strain 22A
Source: Front Microbiol. 2023 Oct 13;14:1258452. doi: 10.3389/fmicb.2023.1258452 (PMC10613068; doi:10.3389/fmicb.2023.1258452)
Supplement: Supplementary file 1 [file Table_1.xlsx]

## Sheet: Table S1
Table S1. Type strains of Methylobacterium species used in this study, methylotaxis activity, and the presence of methylotaxis MCPs.
										Homology % to methylotaxis MCPs of strain 22A
Species	Strain	Genome accession ID	Clade (Leducq et al., 2022)	Base count	CDS	GC%	MCP genes in genome	Swimming activity *	Methylotaxis (cells/s)	MtpA	MtpB	MtpC
Mb. cerastii	DSM 23679T	SAMD00388907	A	5388584	5128	69.56	12	-			65
Mb. jeotgali	LMG 23639T	SAMD00388923	A	4459488	4271	71.04	8	-
Mb. trifolii	DSM 23632	SAMD00388950	A	5163180	4887	69.74	10	-
Mb. bullatum	DSM 21893T	SAMD00388906	D	4956045	4603	67.07	18	+	0.11±0.09		60
Mb. gossipiicola	NRRL B 51692T	GCA_900113485.1	D	4524655	4171	68.7	22	+	1.05±0.7			67
Mb. adhaesivum	DSM 17169T	SAMD00388900	D	4677674	4344	68.5	19	-
Mb. goesingense	DSM 21331T	SAMD00388915	D	5334262	5006	68.8	19	-
Mb. iners	DSM 19015T	SAMD00388921	D	5495114	5277	67.79	19	-
Mb. marchantiae	DSM 21328T	SAMD00388926	D	4614373	4279	66.59	14	-			60
Mb. durans	KCTC 52908T	GCA_003173715.1	A	6788375	6772	68.74	15	-
Mb. oxalidis	DSM 24028T	SAMD00388933	A	6301862	6117	69.91	15	-
Mb. planium	NBRC 114056T	GCA_008806345.1	A	5875670	5537	70.19	20	-
Mb. segetis	KCTC 62267T	GCA_004348265.1	A	5591199	5322	70.19	16	-
Mb. soli	KCTC 22810T	SAMD00388943	A	6167034	6138	68.38	11	-
Mb. aerolatum	DSM 19013T	SAMD00388901	A	4877645	4448	69.8	10	+	0.73±0.31		64
Mb. persicinum	NBRC 103628T	SAMD00388934	A	5271491	4888	68.57	17	+	0.17±0.01		62
Mb. komagatae	NBRC 103627T	MetkomDSM19563	A	5502493	5284	67.47	20	-			63
Mb. brachiatum	NBRC 103629T	GCA_003697185.1	A	6339577	6103	69.52	44	+	0.43±0.02		65
Mb. fujisawaense	DSM 5686T	GCA_014138435.1	A	5971667	5545	70.03	27	+	0.52±0.42		65	71
Mb. longum	DSM 23933T	SAMD00388925	A	6606771	6324	69.33	22	+	0.25±0.05
Mb. mesophilicum	NBRC 15688T	SAMD00388927	A	5902708	5583	69.12	35	+	3.24±0.08
Mb. oryzae	DSM 18207T	GCA_000757795.1	A	6524597	6029	69.53	31	+	4.46±0.68		65	71
Mb. phyllostachyos	NBRC 105206T	GCA_900103445.1	A	6015046	5765	68.71	40	+	0.47±0.2		64
Mb. pseudosasicola	NBRC 105203T	GCA_900114535.1	A	6845277	6695	68.37	41	+	0.04±0.09		66
Mb. radiotolerans	IAM 12098T	GCA_000019725.1	A	6899110	6495	71.04	35	+	1.85±1.04		64	70
Mb. phyllosphaerae	DSM 19779T	GCA_900113465.1	A	6316624	5774	69.57	32	+	0.82±0.38		65	71
Mb. tardum	NBRC 103632T	SAMD00388945	A	6890653	6555	69.17	35	-			66
Mb. gregans	NBRC 103626T	SAMD00388917	A	5744513	5353	70.27	20	+	0.38±0.18
Mb. dankookense	DSM 22415T	SAMD00388910	A	6046408	5737	70.39	16	-
Mb. hispanicum	DSM 16372T	SAMD00388919	A	6668779	6311	71.04	14	-
Mb. symbioticum	SB0023/3T	GCA_902141845.1	A	6086597	5665	70.08	24	nt			65
Mr. extorquens	TK 0001T	GCA_900234795.1	B	5715512	5422	68.29	20	+	0.36±0.19
Mr. podarium	DSM 15083T	SAMD00388954	B	5300219	4952	69.98	14	+	0.15±0.02
Mr. rhodesianum	DSM 5687T	GCA_014199985.1	B	5873985	5446	69.13	18	+	0.58±0.15		63
Mr. zatmanii	DSM 5688T	GCA_014845115.1	B	5229025	4835	68.95	11	+	3.98±0.5
Mr. aminovorans	NBRC 15686T	SAMD00388952	B	6087464	5673	68.12	25	-			65
Mr. extorquens	NBRC 15687T	GCA_900234795.1	B	5715512	5422	68.29	20	-
Mr. rhodinum	DSM 2163T	GCA_014199935.1	B	5406054	4978	69.93	18	+	0.34±0.19
Mr. salsuginis	NCCB 100140T	GCA_900114375.1	B	5323773	4986	69.63	23	+	3.96±1.18		61	78
Mr. suomiense	DSM 14458T	SAMD00388959	B	5547687	5241	68.07	21	-			62
Mr. thiocyanatum	JCM 10893T	SAMD00388960	B	5637136	5250	69.26	20	+	0.24±0.15		62
Mb. gnaphalii	DSM 24027T	SAMD00388914	B	4782631	4706	65.96	13	+	0.33±0.03
Mb. brachythecii	DSM 24105T	GCA_014196345.1	B	5409070	5107	66.6	14	-
Mb. haplocladii	DSM 24195T	SAMD00388918	B	4615811	4355	67.48	9	-
Mb. organophilum	NBRC 15689T	SAMD00388930	B	5070401	4671	69.99	22	-			64	70
Mb. thuringiense	DSM 23674	SAMD00388949	B	4707776	4388	67.51	10	-			66
Mb. oryzihabitans	BCRC 81157T	GCA_004004555.2	C	6328127	5609	71.86	27	-		66
Mb. aquaticum	DSM 16371T	GCA_001043915.1	C	7425331	6736	69.89	35	+	0.02±0.04	82	83
Mb. crusticola	KCTC 52305T	SAMD00388908	C	7680383	6839	72.79	17	-		75
Mb. currus	JCM 32670T	GCA_003058325.1	C	7745135	7109	70.19	36	-		85	82
Mb. frigidaeris	JCM 32048T	SAMD00388912	C	7909330	7217	69.88	24	-
Mb. indicum	JCM 30761T	GCA_001043895.1	C	6921653	6303	70.43	35	-		92	95
Mb. nonmethylotrophicum	KCTC 42760T	GCA_004745635.1	C	7831372	7033	70.97	28	-		82
Mb. platani	JCM 14648T	GCA_001653715.1	C	7023890	6403	71.24	32	-		81	82	80
Mb. tarhaniae	DSM 25844T	GCA_001043955.1	C	6743422	6060	70.43	34	+	1.25±0.47	77
Mb. terrae	KCTC 52904T	GCA_003173755.1	C	6162702	5612	71.56	36	-		81	80	82
Mb. terricola	NBRC 112874T	GCA_006151805.1	C	7873283	7190	70.42	41	-		81	83	79
Mb. variabile	DSM 16961T	GCA_001043975.1	C	7433592	6858	70.75	32	-		83
Mb. ajmalii	IF7SW-B2T	GCA_016613415.1	C	6802552	6284	71.07	43	nt		100
Mb. isbiliense	DSM 17168T	SAMD00388922	C	6971527	6614	71.11	30	-		65	99
Mb. nodulans	LMG 21967T	GCA_000022085.1	C	8839022	8622	68.44	6	+	0.04±0.03	62
*+, positive; -, negative; nt, not tested.
