# Supplementary material for: Metabolism-linked methylotaxis sensors responsible for plant colonization in Methylobacterium aquaticum strain 22A
Source: Front Microbiol. 2023 Oct 13;14:1258452. doi: 10.3389/fmicb.2023.1258452 (PMC10613068; doi:10.3389/fmicb.2023.1258452)
Supplement: Supplementary file 2 [file Table_2.xlsx]

## Sheet: Table S2
Table S2. Primers used in this study.
Purpose	Target gene	Primer name	Sequence (5' ->3')
Gene deletion	Maq22A_1p32440 (MtpB)	1p32440_UpF	TCGAGCTCGGTACCCACGAGATCTTCTCCGCCATC
Gene deletion	Maq22A_1p32440 (MtpB)	1p32440_UpR	CATGTAGGGTAATCCAGC
Gene deletion	Maq22A_1p32440 (MtpB)	1p32440_DownF	GCTGGATTACCCTACATGAGCGTCCGCGCCGCCTGA
Gene deletion	Maq22A_1p32440 (MtpB)	1p32440_DownR	CTCTAGAGGATCCCCACCTGGACTTCATCGTCGAG
Gene deletion	Maq22A_1p38450	1p38450_UpF	CGAATTCGAGCTCGGTACCCGGCGTTGAGCGCCAGCAG
Gene deletion	Maq22A_1p38450	1p38450_UpR	ACCAGCATTCAGCCCCGCATTAGTCTGCGTATCGATAG
Gene deletion	Maq22A_1p38450	1p38450_DownF	TGCGGGGCTGAATGCTGGT
Gene deletion	Maq22A_1p38450	1p38450_DownR	GTCGACTCTAGAGGATCCCCCCGTCACCGCGTGATTGAC
Gene deletion	Maq22A_c02970	c02970_UpF	TCGAGCTCGGTACCCGTCAGCTTGCACCCGTTC
Gene deletion	Maq22A_c02970	c02970_UpR	CATGGGGTGCACCAACGC
Gene deletion	Maq22A_c02970	c02970_DownF	GCGTTGGTGCACCCCATGGAGGTGCGGGCGGCGTGA
Gene deletion	Maq22A_c02970	c02970_DownR	CTCTAGAGGATCCCCACGCCGAATGTTACTGTTCC
Gene deletion	Maq22A_c05730	c05730_UpF	CGAATTCGAGCTCGGTACCCCAGGCGGCGTTCCGGTTG
Gene deletion	Maq22A_c05730	c05730_UpR	CGATGTTGCTCGAGACCTCCGGTTATTCGTTGCGGCATGG
Gene deletion	Maq22A_c05730	c05730_DownF	GGAGGTCTCGAGCAACATCG
Gene deletion	Maq22A_c05730	c05730_DownR	GTCGACTCTAGAGGATCCCCCCGGGACGGTGCGGATCTC
Gene deletion	Maq22A_c06735	c06735_UpF	CGAATTCGAGCTCGGTACCCGAAGGTCTGCTGATGGCGC
Gene deletion	Maq22A_c06735	c06735_UpR	CCAGAGTTGTCGCATTGAGAGGCCGGTCAGCAGTGCGACA
Gene deletion	Maq22A_c06735	c06735_DownF	TCTCAATGCGACAACTCTGG
Gene deletion	Maq22A_c06735	c06735_DownR	GTCGACTCTAGAGGATCCCCATCGTATCAGCCAGATTAGG
Gene deletion	Maq22A_c11475	c11475_UpF	CGAATTCGAGCTCGGTACCCCAACCCGCGTCTGACTGGTT
Gene deletion	Maq22A_c11475	c11475_UpR	GGTCGACCAGGCCCTCCTCCCATGTCCGGTCTCCGATCGC
Gene deletion	Maq22A_c11475	c11475_DownF	GGAGGAGGGCCTGGTCGACC
Gene deletion	Maq22A_c11475	c11475_DownR	GTCGACTCTAGAGGATCCCCGGCTGACCCGCGAGGTCGGT
Gene deletion	Maq22A_c12365	c12365_UpF	CGAATTCGAGCTCGGTACCCTTGCGGTAGTTCTGCAGGC
Gene deletion	Maq22A_c12365	c12365_UpR	CCGAATGGGTCCGTTTGGGCCCGATCATCACGTCGC
Gene deletion	Maq22A_c12365	c12365_DownF	CCCAAACGGACCCATTCGG
Gene deletion	Maq22A_c12365	c12365_DownR	GTCGACTCTAGAGGATCCCCGGCCTCGGCGCCGTCAGCAG
Gene deletion	Maq22A_c14925 (MtpA)	c14925_UpF	GTGCTTCAGTGACGCGTCGCGGGGTCTCGACGGGAACGG
Gene deletion	Maq22A_c14925 (MtpA)	c14925_UpR	CGAATTCGAGCTCGGTACCCGCGGTGCACCATAGGGCGTA
Gene deletion	Maq22A_c14925 (MtpA)	c14925_DownF	GCGACGCGTCACTGAAGCAC
Gene deletion	Maq22A_c14925 (MtpA)	c14925_DownR	GTCGACTCTAGAGGATCCCCCCTCCTCGGCGGTGTCGAGG
Gene deletion	Maq22A_c15070	c15070_UpF	CGAATTCGAGCTCGGTACCCCGACCAGCGCCCGGTCTAC
Gene deletion	Maq22A_c15070	c15070_UpR	CGAGGAACTGCGCGACCTCGATGGTCGCGCCTCACGAT
Gene deletion	Maq22A_c15070	c15070_DownF	AGGTCGCGCAGTTCCTCG
Gene deletion	Maq22A_c15070	c15070_DownR	GTCGACTCTAGAGGATCCCCTCTGCAGGTCTCTCAGATCC
Gene deletion	Maq22A_c15290	c15290_UpF	GTCGACTCTAGAGGATCCCCCGATCCAAGGCCTGATGC
Gene deletion	Maq22A_c15290	c15290_UpR	CGGATCCCTCCGACATGTGCGCCCGATGCTGAGCC
Gene deletion	Maq22A_c15290	c15290_DownF	CGAATTCGAGCTCGGTACCCGCAGAACACGCTGCGTCCG
Gene deletion	Maq22A_c15290	c15290_DownR	CATGTCGGAGGGATCCG
Gene deletion	Maq22A_c15300 (MtpC)	c15300_UpF	CGAATTCGAGCTCGGTACCCACCGGCCGCGTGATTGCC
Gene deletion	Maq22A_c15300 (MtpC)	c15300_UpR	GGACGGTCGCCAGGAACCCCCGATACTGAGCTTGACC
Gene deletion	Maq22A_c15300 (MtpC)	c15300_DownF	GGTTCCTGGCGACCGTCC
Gene deletion	Maq22A_c15300 (MtpC)	c15300_DownR	GTCGACTCTAGAGGATCCCCCCTGATGGCGCTCAGCC
Gene deletion	Maq22A_c22565	c22565_UpF	TCGAGCTCGGTACCCTGCGACAGGACGTACTTGAG
Gene deletion	Maq22A_c22565	c22565_UpR	CATCGGACGTCTCATGGT
Gene deletion	Maq22A_c22565	c22565_DownF	ACCATGAGACGTCCGATGCGGGTCAAGGCGGCCTGA
Gene deletion	Maq22A_c22565	c22565_DownR	CTCTAGAGGATCCCCGACCTTCAGCTCGGACAAGA
Gene deletion	Maq22A_c24135	c24135_UpF	CGAATTCGAGCTCGGTACCCCTGGACGCGGCCGCCTACG
Gene deletion	Maq22A_c24135	c24135_UpR	CCGCATGCTGCGCAGGAATCCTGGACAGATCTTACC
Gene deletion	Maq22A_c24135	c24135_DownF	TTCCTGCGCAGCATGCGG
Gene deletion	Maq22A_c24135	c24135_DownR	GTCGACTCTAGAGGATCCCCTCGCACAGGATTTCGTCG
Gene deletion	Maq22A_c24230	c24230_UpF	TCGAGCTCGGTACCCCTCCTCCGATCCGAGACTAC
Gene deletion	Maq22A_c24230	c24230_UpR	CATCGATGTCGTCCAACA
Gene deletion	Maq22A_c24230	c24230_DownF	TGTTGGACGACATCGATGACCGTGCGGGCCGCCTGA
Gene deletion	Maq22A_c24230	c24230_DownR	CTCTAGAGGATCCCCCGGGCGGTGCCGGGACGG
Gene deletion	Maq22A_c26815	c26815_UpF	CGAATTCGAGCTCGGTACCCGCGCTACTACGAAGGTCTGC
Gene deletion	Maq22A_c26815	c26815_UpR	GGTAACGCTCGGCCAGCGCGCGGTTCCCGATCGAGAGCG
Gene deletion	Maq22A_c26815	c26815_DownF	GCGCTGGCCGAGCGTTACC
Gene deletion	Maq22A_c26815	c26815_DownR	GTCGACTCTAGAGGATCCCCACGACGAGCTGGCTGCCCTT
GFP fusion	Maq22A_1p32440 (MtpB)	1p32440_ExpN	TCCTCTAGAGTCGACCTGCA CCGCTACGGCTACCACAACC
GFP fusion	Maq22A_1p32440 (MtpB)	1p32440_ExpC	AGTTCTTCTCCTTTACTCAT GGCGGCGCGGACGCTGGCGAG
GFP fusion	Maq22A_c14925 (MtpA)	c14925_ExpN	TCCTCTAGAGTCGACCTGCA GGCCGAGGAGGTCGAGGAGA
GFP fusion	Maq22A_c14925 (MtpA)	c14925_ExpC	AGTTCTTCTCCTTTACTCAT GTGACGCGTCGCGCCCTCGG
GFP fusion	Maq22A_c15300 (MtpC)	c15300_ExpN	TCCTCTAGAGTCGACCTGCA CGTCCAGGCCTGCGTCATTC
GFP fusion	Maq22A_c15300 (MtpC)	c15300_ExpC	AGTTCTTCTCCTTTACTCAT GGCCGCCCGGACGGTCGCCA
GFP fusion	GFP	GFP-N	ATGAGTAAAGGAGAAGAACT
GFP fusion	GFP	GFP-Ncontrol	TAGAGTCGACCTGCA ATGAGTAAAGGAGAAGAACT
GFP fusion	GFP	GFP-C	CCTCCTGAAGCTTGCATGCC TTATTTGTAGAGCTCATCCA
Reporter assay	MtpC promoter	PMtpC-5	CGGAAGATCTTAAgtaggatCCGTCCAGGCCTGCGTCATTC
Reporter assay	MtpC promoter	PMtpC-3	atgaaatttttttagtcatCGTAGAATCTGCCGCCTCAAC
Cloning of YFP gene	YFP gene	pAT02m-yfp5	GCTGAACATGGAATTAGTGAGCAAGGGCGAGGA
Cloning of YFP gene	YFP gene	pAT02fm-yfp3	GTGTCTAGAGAATTCCTTGTACAGCTCGTCCATGC
Cloning into pAT01	Maq22A_c14925 (MtpA)	Mtp1-Prom-pAT01	ttgagaatgcgaattCGTACGGCCTAGGACGGATG
Cloning into pAT01	Maq22A_c14925 (MtpA)	Mtp1-C-pAT01ter	gtgtctagagaattcTCAGTGACGCGTCGCGCCCTC
Cloning into pAT01	Maq22A_1p32440 (MtpB)	Mtp2-Prom-pAT01-2	ttgagaatgcgaattCGGCCTGCAGTCCAGTATCG
Cloning into pAT01	Maq22A_1p32440 (MtpB)	Mtp2-C-pAT01ter	gtgtctagagaattcTCAGGCGGCGCGGACGCTGGCGAGG
Cloning into pAT01	Maq22A_c15300 (MtpC)	Mtp3-Prom-pAT01	ttgagaatgcgaattCCTGCCAAAGAATACGTTCG
Cloning into pAT01	Maq22A_c15300 (MtpC)	Mtp3-C-pAT01ter	gtgtctagagaattcTCAGGCCGCCCGGACGGTCGC
